# Supplementary material for: H2BK120ub and its reader RNF169 sequentially regulate replication fork remodeling and stability
Source: EMBO J. 2025 Oct 27;44(22):6598–625. doi: 10.1038/s44318-025-00602-1 (PMC12623888; doi:10.1038/s44318-025-00602-1)
Supplement: Supplementary file 2 — Source data Fig. 1 [file 44318_2025_602_MOESM2_ESM.zip]

Archive with 117 entries (112 files):
- Fig 1/
- Fig 1/.DS_Store
- __MACOSX/Fig 1/._.DS_Store
- Fig 1/A/
- __MACOSX/Fig 1/._A
- Fig 1/F/
- __MACOSX/Fig 1/._F
- Fig 1/C/
- __MACOSX/Fig 1/._C
- Fig 1/E/
- __MACOSX/Fig 1/._E
- Fig 1/A/.DS_Store
- __MACOSX/Fig 1/A/._.DS_Store
- Fig 1/A/WB RNF20.tiff
- __MACOSX/Fig 1/A/._WB RNF20.tiff
- Fig 1/A/WB H2Bub.tiff
- __MACOSX/Fig 1/A/._WB H2Bub.tiff
- Fig 1/A/WB Lamin.tiff
- __MACOSX/Fig 1/A/._WB Lamin.tiff
- Fig 1/F/.DS_Store
- __MACOSX/Fig 1/F/._.DS_Store
- Fig 1/F/HU.png
- __MACOSX/Fig 1/F/._HU.png
- Fig 1/F/untreated.png
- __MACOSX/Fig 1/F/._untreated.png
- Fig 1/C/siRNF20 CPT DAPI.tif
- __MACOSX/Fig 1/C/._siRNF20 CPT DAPI.tif
- Fig 1/C/.DS_Store
- __MACOSX/Fig 1/C/._.DS_Store
- Fig 1/C/siRNF20 UT SIRF.tif
- __MACOSX/Fig 1/C/._siRNF20 UT SIRF.tif
- Fig 1/C/siLuc UT DAPI.tif
- __MACOSX/Fig 1/C/._siLuc UT DAPI.tif
- Fig 1/C/siRNF20 CPT SIRF Screenshot.png
- __MACOSX/Fig 1/C/._siRNF20 CPT SIRF Screenshot.png
- Fig 1/C/siLuc CPT DAPI Screenshot.png
- __MACOSX/Fig 1/C/._siLuc CPT DAPI Screenshot.png
- Fig 1/C/siLuc HU DAPI Screenshot.png
- __MACOSX/Fig 1/C/._siLuc HU DAPI Screenshot.png
- Fig 1/C/siRNF20 CPT SIRF.tif
- __MACOSX/Fig 1/C/._siRNF20 CPT SIRF.tif
- Fig 1/C/siRNF20 UT SIRF Screenshot.png
- __MACOSX/Fig 1/C/._siRNF20 UT SIRF Screenshot.png
- Fig 1/C/siLuc UT SIRF.tif
- __MACOSX/Fig 1/C/._siLuc UT SIRF.tif
- Fig 1/C/siRNF20 UT DAPI.tif
- __MACOSX/Fig 1/C/._siRNF20 UT DAPI.tif
- Fig 1/C/siLuc UT SIRF Screenshot.png
- __MACOSX/Fig 1/C/._siLuc UT SIRF Screenshot.png
- Fig 1/C/siRNF20 HU DAPI Screenshot.png
- __MACOSX/Fig 1/C/._siRNF20 HU DAPI Screenshot.png
- Fig 1/C/siLuc UT DAPI Screenshot.png
- __MACOSX/Fig 1/C/._siLuc UT DAPI Screenshot.png
- Fig 1/C/siLuc CPT SIRF.tif
- __MACOSX/Fig 1/C/._siLuc CPT SIRF.tif
- Fig 1/C/siRNF20 HU DAPI.tif
- __MACOSX/Fig 1/C/._siRNF20 HU DAPI.tif
- Fig 1/C/siRNF20 HU SIRF Screenshot.png
- __MACOSX/Fig 1/C/._siRNF20 HU SIRF Screenshot.png
- Fig 1/C/siLuc HU SIRF.tif
- __MACOSX/Fig 1/C/._siLuc HU SIRF.tif
- Fig 1/C/siLuc HU SIRF Screenshot.png
- __MACOSX/Fig 1/C/._siLuc HU SIRF Screenshot.png
- Fig 1/C/siLuc CPT SIRF Screenshot.png
- __MACOSX/Fig 1/C/._siLuc CPT SIRF Screenshot.png
- Fig 1/C/siRNF20 UT DAPI Screenshot.png
- __MACOSX/Fig 1/C/._siRNF20 UT DAPI Screenshot.png
- Fig 1/C/siLuc CPT DAPI.tif
- __MACOSX/Fig 1/C/._siLuc CPT DAPI.tif
- Fig 1/C/siLuc HU DAPI.tif
- __MACOSX/Fig 1/C/._siLuc HU DAPI.tif
- Fig 1/C/siRNF20 CPT DAPI Screenshot.png
- __MACOSX/Fig 1/C/._siRNF20 CPT DAPI Screenshot.png
- Fig 1/C/siRNF20 HU SIRF.tif
- __MACOSX/Fig 1/C/._siRNF20 HU SIRF.tif
- Fig 1/E/iPOND WB pCHK1 Screenshot.tiff
- __MACOSX/Fig 1/E/._iPOND WB pCHK1 Screenshot.tiff
- Fig 1/E/iPOND WB H3 Screenshot.png
- __MACOSX/Fig 1/E/._iPOND WB H3 Screenshot.png
- Fig 1/E/.DS_Store
- __MACOSX/Fig 1/E/._.DS_Store
- Fig 1/E/iPOND WB PCNA.tiff
- __MACOSX/Fig 1/E/._iPOND WB PCNA.tiff
- Fig 1/E/INPUT WB pCHK1 Screenshot.png
- __MACOSX/Fig 1/E/._INPUT WB pCHK1 Screenshot.png
- Fig 1/E/INPUT WB H2B Screenshot.png
- __MACOSX/Fig 1/E/._INPUT WB H2B Screenshot.png
- Fig 1/E/iPOND WB H2B.tif
- __MACOSX/Fig 1/E/._iPOND WB H2B.tif
- Fig 1/E/iPOND WB pCHK1.tif
- __MACOSX/Fig 1/E/._iPOND WB pCHK1.tif
- Fig 1/E/INPUT WB H2Bub Screenshot.png
- __MACOSX/Fig 1/E/._INPUT WB H2Bub Screenshot.png
- Fig 1/E/INPUT WB PCNA.Tif
- __MACOSX/Fig 1/E/._INPUT WB PCNA.Tif
- Fig 1/E/INPUT WB PCNA Screenshot.png
- __MACOSX/Fig 1/E/._INPUT WB PCNA Screenshot.png
- Fig 1/E/iPOND WB H2B Screenshot.png
- __MACOSX/Fig 1/E/._iPOND WB H2B Screenshot.png
- Fig 1/E/iPOND WB H3.tif
- __MACOSX/Fig 1/E/._iPOND WB H3.tif
- Fig 1/E/INPUT WB H2Bub.Tif
- __MACOSX/Fig 1/E/._INPUT WB H2Bub.Tif
- Fig 1/E/iPOND WB H2Bub Screenshot.tiff
- __MACOSX/Fig 1/E/._iPOND WB H2Bub Screenshot.tiff
- Fig 1/E/INPUT WB pCHK1.Tif
- __MACOSX/Fig 1/E/._INPUT WB pCHK1.Tif
- Fig 1/E/INPUT WB H3.Tif
- __MACOSX/Fig 1/E/._INPUT WB H3.Tif
- Fig 1/E/iPOND WB H2Bub.tif
- __MACOSX/Fig 1/E/._iPOND WB H2Bub.tif
- Fig 1/E/INPUT WB H2B.Tif
- __MACOSX/Fig 1/E/._INPUT WB H2B.Tif
- Fig 1/E/INPUT WB H3 Screenshot.png
- __MACOSX/Fig 1/E/._INPUT WB H3 Screenshot.png
- Fig 1/E/iPOND WB PCNA Screenshot.tiff
- __MACOSX/Fig 1/E/._iPOND WB PCNA Screenshot.tiff
