# Supplementary material for: H2BK120ub and its reader RNF169 sequentially regulate replication fork remodeling and stability
Source: EMBO J. 2025 Oct 27;44(22):6598–625. doi: 10.1038/s44318-025-00602-1 (PMC12623888; doi:10.1038/s44318-025-00602-1)
Supplement: Supplementary file 3 — Source data Fig. 2 [file 44318_2025_602_MOESM3_ESM.zip]

Archive with 29 entries (26 files):
- Fig 2/
- Fig 2/.DS_Store
- __MACOSX/Fig 2/._.DS_Store
- Fig 2/A/
- __MACOSX/Fig 2/._A
- Fig 2/E/
- __MACOSX/Fig 2/._E
- Fig 2/A/WB RNF20 Screenshot.png
- __MACOSX/Fig 2/A/._WB RNF20 Screenshot.png
- Fig 2/A/WB Lamin.tif
- __MACOSX/Fig 2/A/._WB Lamin.tif
- Fig 2/A/WB RNF20.tif
- __MACOSX/Fig 2/A/._WB RNF20.tif
- Fig 2/A/WB H2Bub Screenshot.png
- __MACOSX/Fig 2/A/._WB H2Bub Screenshot.png
- Fig 2/A/WB H2Bub.tif
- __MACOSX/Fig 2/A/._WB H2Bub.tif
- Fig 2/A/WB Lamin Screenshot.png
- __MACOSX/Fig 2/A/._WB Lamin Screenshot.png
- Fig 2/E/.DS_Store
- __MACOSX/Fig 2/E/._.DS_Store
- Fig 2/E/siRNF20_CPT.jpg
- __MACOSX/Fig 2/E/._siRNF20_CPT.jpg
- Fig 2/E/siLuc CPT.jpg
- __MACOSX/Fig 2/E/._siLuc CPT.jpg
- Fig 2/E/siRNF20_UT.jpg
- __MACOSX/Fig 2/E/._siRNF20_UT.jpg
- Fig 2/E/siLuc UT.tif
- __MACOSX/Fig 2/E/._siLuc UT.tif
