# Supplementary material for: H2BK120ub and its reader RNF169 sequentially regulate replication fork remodeling and stability
Source: EMBO J. 2025 Oct 27;44(22):6598–625. doi: 10.1038/s44318-025-00602-1 (PMC12623888; doi:10.1038/s44318-025-00602-1)
Supplement: Supplementary file 4 — Source data Fig. 3 [file 44318_2025_602_MOESM4_ESM.zip]

Archive with 34 entries (30 files):
- Fig 3/
- __MACOSX/._Fig 3
- Fig 3/.DS_Store
- __MACOSX/Fig 3/._.DS_Store
- Fig 3/G/
- __MACOSX/Fig 3/._G
- Fig 3/H/
- __MACOSX/Fig 3/._H
- Fig 3/D/
- __MACOSX/Fig 3/._D
- Fig 3/G/EM Screenshot.png
- __MACOSX/Fig 3/G/._EM Screenshot.png
- Fig 3/G/.DS_Store
- __MACOSX/Fig 3/G/._.DS_Store
- Fig 3/G/EM.tif
- __MACOSX/Fig 3/G/._EM.tif
- Fig 3/H/EM Screenshot.png
- __MACOSX/Fig 3/H/._EM Screenshot.png
- Fig 3/H/EM.tif
- __MACOSX/Fig 3/H/._EM.tif
- Fig 3/D/WB CHK1.tiff
- __MACOSX/Fig 3/D/._WB CHK1.tiff
- Fig 3/D/WB RPA.tiff
- __MACOSX/Fig 3/D/._WB RPA.tiff
- Fig 3/D/WB RNF20.tiff
- __MACOSX/Fig 3/D/._WB RNF20.tiff
- Fig 3/D/WB pCHK1.tiff
- __MACOSX/Fig 3/D/._WB pCHK1.tiff
- Fig 3/D/WB H2Bub.tiff
- __MACOSX/Fig 3/D/._WB H2Bub.tiff
- Fig 3/D/WB Lamin.tiff
- __MACOSX/Fig 3/D/._WB Lamin.tiff
- Fig 3/D/WB pRPA.tiff
- __MACOSX/Fig 3/D/._WB pRPA.tiff
