# Supplementary material for: H2BK120ub and its reader RNF169 sequentially regulate replication fork remodeling and stability
Source: EMBO J. 2025 Oct 27;44(22):6598–625. doi: 10.1038/s44318-025-00602-1 (PMC12623888; doi:10.1038/s44318-025-00602-1)
Supplement: Supplementary file 5 — Source data Fig. 4 [file 44318_2025_602_MOESM5_ESM.zip]

Archive with 105 entries (98 files):
- Fig 4/
- Fig 4/.DS_Store
- __MACOSX/Fig 4/._.DS_Store
- Fig 4/F/
- __MACOSX/Fig 4/._F
- Fig 4/C/
- __MACOSX/Fig 4/._C
- Fig 4/D/
- __MACOSX/Fig 4/._D
- Fig 4/E/
- __MACOSX/Fig 4/._E
- Fig 4/B/
- __MACOSX/Fig 4/._B
- Fig 4/F/RNF169.tif
- __MACOSX/Fig 4/F/._RNF169.tif
- Fig 4/F/b-actin Screenshot.png
- __MACOSX/Fig 4/F/._b-actin Screenshot.png
- Fig 4/F/RNF169 Screenshot.png
- __MACOSX/Fig 4/F/._RNF169 Screenshot.png
- Fig 4/F/b-actin.tif
- __MACOSX/Fig 4/F/._b-actin.tif
- Fig 4/F/FLAG_15kDa.tif
- __MACOSX/Fig 4/F/._FLAG_15kDa.tif
- Fig 4/F/FLAG_25kDa.tif
- __MACOSX/Fig 4/F/._FLAG_25kDa.tif
- Fig 4/F/FLAG_15kDa Screenshot.png
- __MACOSX/Fig 4/F/._FLAG_15kDa Screenshot.png
- Fig 4/F/FLAG_25kDa Screenshot.png
- __MACOSX/Fig 4/F/._FLAG_25kDa Screenshot.png
- Fig 4/C/H2Bub low exp Screenshot.png
- __MACOSX/Fig 4/C/._H2Bub low exp Screenshot.png
- Fig 4/C/WB H3 Screenshot.png
- __MACOSX/Fig 4/C/._WB H3 Screenshot.png
- Fig 4/C/.DS_Store
- __MACOSX/Fig 4/C/._.DS_Store
- Fig 4/C/H2Bub low exp.Tif
- __MACOSX/Fig 4/C/._H2Bub low exp.Tif
- Fig 4/C/WB H2Bub high exp Screenshot.png
- __MACOSX/Fig 4/C/._WB H2Bub high exp Screenshot.png
- Fig 4/C/WB PoncS.tif
- __MACOSX/Fig 4/C/._WB PoncS.tif
- Fig 4/C/WB H3.Tif
- __MACOSX/Fig 4/C/._WB H3.Tif
- Fig 4/C/WB H2Bub high exp.Tif
- __MACOSX/Fig 4/C/._WB H2Bub high exp.Tif
- Fig 4/D/H2Bub Screenshot.png
- __MACOSX/Fig 4/D/._H2Bub Screenshot.png
- Fig 4/D/RNF169.tif
- __MACOSX/Fig 4/D/._RNF169.tif
- Fig 4/D/.DS_Store
- __MACOSX/Fig 4/D/._.DS_Store
- Fig 4/D/H2Bub.tif
- __MACOSX/Fig 4/D/._H2Bub.tif
- Fig 4/D/Myc Screenshot.png
- __MACOSX/Fig 4/D/._Myc Screenshot.png
- Fig 4/D/Myc.tif
- __MACOSX/Fig 4/D/._Myc.tif
- Fig 4/D/RNF169 Screenshot.png
- __MACOSX/Fig 4/D/._RNF169 Screenshot.png
- Fig 4/D/H2B Screenshot.png
- __MACOSX/Fig 4/D/._H2B Screenshot.png
- Fig 4/D/H2B.tif
- __MACOSX/Fig 4/D/._H2B.tif
- Fig 4/E/RNF169.tif
- __MACOSX/Fig 4/E/._RNF169.tif
- Fig 4/E/.DS_Store
- __MACOSX/Fig 4/E/._.DS_Store
- Fig 4/E/b-actin Screenshot.png
- __MACOSX/Fig 4/E/._b-actin Screenshot.png
- Fig 4/E/RNF169 Screenshot.png
- __MACOSX/Fig 4/E/._RNF169 Screenshot.png
- Fig 4/E/b-actin.tif
- __MACOSX/Fig 4/E/._b-actin.tif
- Fig 4/E/FLAG_15kDa.tif
- __MACOSX/Fig 4/E/._FLAG_15kDa.tif
- Fig 4/E/FLAG_25kDa.tif
- __MACOSX/Fig 4/E/._FLAG_25kDa.tif
- Fig 4/E/FLAG_15kDa Screenshot.png
- __MACOSX/Fig 4/E/._FLAG_15kDa Screenshot.png
- Fig 4/E/FLAG_25kDa Screenshot.png
- __MACOSX/Fig 4/E/._FLAG_25kDa Screenshot.png
- Fig 4/B/H3 pulldown Screenshot.png
- __MACOSX/Fig 4/B/._H3 pulldown Screenshot.png
- Fig 4/B/H3 INPUT Screenshot.png
- __MACOSX/Fig 4/B/._H3 INPUT Screenshot.png
- Fig 4/B/.DS_Store
- __MACOSX/Fig 4/B/._.DS_Store
- Fig 4/B/H3 pulldown.Tif
- __MACOSX/Fig 4/B/._H3 pulldown.Tif
- Fig 4/B/H2BK120ub INPUT Screenshot.png
- __MACOSX/Fig 4/B/._H2BK120ub INPUT Screenshot.png
- Fig 4/B/H2BK120ub INPUT.Tif
- __MACOSX/Fig 4/B/._H2BK120ub INPUT.Tif
- Fig 4/B/H2BK120ub pulldown.Tif
- __MACOSX/Fig 4/B/._H2BK120ub pulldown.Tif
- Fig 4/B/H2BK120ub pulldown Screenshot.png
- __MACOSX/Fig 4/B/._H2BK120ub pulldown Screenshot.png
- Fig 4/B/230524/
- Fig 4/B/230524/ladder.Tif
- __MACOSX/Fig 4/B/230524/._ladder.Tif
- Fig 4/B/230524/.DS_Store
- __MACOSX/Fig 4/B/230524/._.DS_Store
- Fig 4/B/230524/0.2s.Tif
- Fig 4/B/230524/0.5s.Tif
- Fig 4/B/230524/45s.Tif
