# Supplementary material for: H2BK120ub and its reader RNF169 sequentially regulate replication fork remodeling and stability
Source: EMBO J. 2025 Oct 27;44(22):6598–625. doi: 10.1038/s44318-025-00602-1 (PMC12623888; doi:10.1038/s44318-025-00602-1)
Supplement: Supplementary file 6 — Source data Fig. 5 [file 44318_2025_602_MOESM6_ESM.zip]

Archive with 93 entries (87 files):
- Fig 5/
- Fig 5/.DS_Store
- __MACOSX/Fig 5/._.DS_Store
- Fig 5/I/
- __MACOSX/Fig 5/._I
- Fig 5/A/
- __MACOSX/Fig 5/._A
- Fig 5/F/
- __MACOSX/Fig 5/._F
- Fig 5/H/
- __MACOSX/Fig 5/._H
- Fig 5/K/
- __MACOSX/Fig 5/._K
- Fig 5/I/siRNF169_EV.jpg
- __MACOSX/Fig 5/I/._siRNF169_EV.jpg
- Fig 5/I/siRNF169_WT.jpg
- __MACOSX/Fig 5/I/._siRNF169_WT.jpg
- Fig 5/I/siLuc_EV.jpg
- __MACOSX/Fig 5/I/._siLuc_EV.jpg
- Fig 5/A/siRNF20 CPT DAPI.tif
- __MACOSX/Fig 5/A/._siRNF20 CPT DAPI.tif
- Fig 5/A/siRNF20 UT SIRF.tif
- __MACOSX/Fig 5/A/._siRNF20 UT SIRF.tif
- Fig 5/A/siLuc UT DAPI.tif
- __MACOSX/Fig 5/A/._siLuc UT DAPI.tif
- Fig 5/A/siRNF20 CPT SIRF Screenshot.png
- __MACOSX/Fig 5/A/._siRNF20 CPT SIRF Screenshot.png
- Fig 5/A/siLuc CPT DAPI Screenshot.png
- __MACOSX/Fig 5/A/._siLuc CPT DAPI Screenshot.png
- Fig 5/A/siLuc HU DAPI Screenshot.png
- __MACOSX/Fig 5/A/._siLuc HU DAPI Screenshot.png
- Fig 5/A/siRNF20 CPT SIRF.tif
- __MACOSX/Fig 5/A/._siRNF20 CPT SIRF.tif
- Fig 5/A/siRNF20 UT SIRF Screenshot.png
- __MACOSX/Fig 5/A/._siRNF20 UT SIRF Screenshot.png
- Fig 5/A/siLuc UT SIRF.tif
- __MACOSX/Fig 5/A/._siLuc UT SIRF.tif
- Fig 5/A/siRNF20 UT DAPI.tif
- __MACOSX/Fig 5/A/._siRNF20 UT DAPI.tif
- Fig 5/A/siLuc UT SIRF Screenshot.png
- __MACOSX/Fig 5/A/._siLuc UT SIRF Screenshot.png
- Fig 5/A/siRNF20 HU DAPI Screenshot.png
- __MACOSX/Fig 5/A/._siRNF20 HU DAPI Screenshot.png
- Fig 5/A/siLuc UT DAPI Screenshot.png
- __MACOSX/Fig 5/A/._siLuc UT DAPI Screenshot.png
- Fig 5/A/siLuc CPT SIRF.tif
- __MACOSX/Fig 5/A/._siLuc CPT SIRF.tif
- Fig 5/A/siRNF20 HU DAPI.tif
- __MACOSX/Fig 5/A/._siRNF20 HU DAPI.tif
- Fig 5/A/siRNF20 HU SIRF Screenshot.png
- __MACOSX/Fig 5/A/._siRNF20 HU SIRF Screenshot.png
- Fig 5/A/siLuc HU SIRF.tif
- __MACOSX/Fig 5/A/._siLuc HU SIRF.tif
- Fig 5/A/siLuc HU SIRF Screenshot.png
- __MACOSX/Fig 5/A/._siLuc HU SIRF Screenshot.png
- Fig 5/A/siLuc CPT SIRF Screenshot.png
- __MACOSX/Fig 5/A/._siLuc CPT SIRF Screenshot.png
- Fig 5/A/siRNF20 UT DAPI Screenshot.png
- __MACOSX/Fig 5/A/._siRNF20 UT DAPI Screenshot.png
- Fig 5/A/siLuc CPT DAPI.tif
- __MACOSX/Fig 5/A/._siLuc CPT DAPI.tif
- Fig 5/A/siLuc HU DAPI.tif
- __MACOSX/Fig 5/A/._siLuc HU DAPI.tif
- Fig 5/A/siRNF20 CPT DAPI Screenshot.png
- __MACOSX/Fig 5/A/._siRNF20 CPT DAPI Screenshot.png
- Fig 5/A/siRNF20 HU SIRF.tif
- __MACOSX/Fig 5/A/._siRNF20 HU SIRF.tif
- Fig 5/F/siRNF169_2.jpg
- __MACOSX/Fig 5/F/._siRNF169_2.jpg
- Fig 5/F/siRNF169_1.jpg
- __MACOSX/Fig 5/F/._siRNF169_1.jpg
- Fig 5/F/.DS_Store
- __MACOSX/Fig 5/F/._.DS_Store
- Fig 5/F/siBRCA2.jpg
- __MACOSX/Fig 5/F/._siBRCA2.jpg
- Fig 5/F/siLuc.jpg
- __MACOSX/Fig 5/F/._siLuc.jpg
- Fig 5/H/RNF169.TIF
- __MACOSX/Fig 5/H/._RNF169.TIF
- Fig 5/H/GAPDH Screenshot.png
- __MACOSX/Fig 5/H/._GAPDH Screenshot.png
- Fig 5/H/RNF169 Screenshot.png
- __MACOSX/Fig 5/H/._RNF169 Screenshot.png
- Fig 5/H/GAPDH.TIF
- __MACOSX/Fig 5/H/._GAPDH.TIF
- Fig 5/K/si20.tif
- __MACOSX/Fig 5/K/._si20.tif
- Fig 5/K/si169_2.tif
- __MACOSX/Fig 5/K/._si169_2.tif
- Fig 5/K/siLUC.tif
- __MACOSX/Fig 5/K/._siLUC.tif
- Fig 5/K/si20+169_2.tif
- __MACOSX/Fig 5/K/._si20+169_2.tif
